# Supplementary material for: Knowledge about handling hazardous materials as factors associated with adherence to healthcare waste management practices among waste handlers at government district hospitals of Madhesh province, Nepal: A quantitative-qualitative methods study
Source: PLOS Glob Public Health. 2024 Dec 5;4(12):e0002028. doi: 10.1371/journal.pgph.0002028 (PMC11620432; doi:10.1371/journal.pgph.0002028)
Supplement: S1 Data — (XLS) [file pgph.0002028.s002.xls]

## Sheet: 1afe042635204df0b6f0780148db982
SN	NOH	IOP. Hospital Id number	QN1. Age of the participants	QN1.1 Age category	Median Age	QN2. Gender	QN3. Marrital Status	QN4. Eductional level	QN5. Months of experience	QN5.1 category of experience	QN6. knowledge- Waste production in health institution	QN7. Knowledge-Production of different type of waste in health institution	QN8. Knowledge- Difference between hospital waste and household waste	QN9. Knowledge- Hazardius wate	QN10. Knowledge-Reuse of non-hazardious waste	QN11. Knowledge-Segrigation of waste at waste production area	QN12. Knowledge- Colour of waste-bine	QN13. knowledge-dangerous sign on waste bin	QN14. knowledge-keep healthcare waste seperately before sterilization and dumping	QN15. Knowledge-Waste bin cover should cover during transport	QN16. knowledge-less chance of transmission of diseases from sterilized healthcare waste	QN17.Special instrument need for waste managemnet	QN18. Knowledge-suitable health education and job orientation is needed for health care waste managemnt	QN19.Knowledge-people working at healthcare waste managemnet are at more risk	QN20.Knowledge-Poor healthcare waste mangemnet increase the risk of environmental pollution	QN21. Knowledge-healthcare waste managemnt is key standard for health service delivery	QN22. Knowledge-Total knowledge score	Level of Knowledge	QN23.Practice- Freqiency of healthcare management training	QN24.Practice-Use of color coated dustbin for health care waste manaegment	QN25. Practice- Three color coated dustbin in each section of hospital	QN26. Practice-Notifiable massage arround health care waste segregation point or around 3 waste dustbin	QN27. Practice-close the sharp container after reaching 3/4 of its volume	QN28. Practice-Fix time for healthcare waste collection	QN29. Practice- Practice of healthcare waste disposal at summer /warm session within 24 hours	QN30.Practie-Practice of healthcare waste disposal in winter/cold session within 48 hours	QN31. Practice- Practice to close the cover of healthcare waste dustbin during transportation of healthcare waste	QN32. Practice-Dailly sterilization of healthcare waste	QN33. Practice-Use of Ppe during handling healthcare waste	QN34. Practice- Use of thick gloves during handling healthcare waste	QN35.Practice-Use of boot during handling and disposing healthcare waste	QN36.Practice-Use of APRON during handling waste	QN37.Practice-Sterilization of reusable healthcare waste in a week	QN38.Practice- Recording of healthcare collection and disposal	QN39.Practice-Score of Practices done for healthcare waste	level of Practice	QN40.Health facility supply- Supply of PPE by hospital	QN41.Health facility supply-Enough waste dustbin in hospital	QN42.Health facility supply-Supply of Autoclave for healthcare waste trreatment
1	GAUR HOSPITAL	1	49	4	2	1	2	1	72	2	3	3	3	3	3	3	3	3	3	3	0	3	3	2	2	2	42	1	0	3	3	3	3	3	0	0	3	0	3	3	3	0	0	0	27	1	3	3	0
2	GAUR HOSPITAL	2	40	4	2	1	2	1	12	1	3	3	3	3	3	3	3	3	3	0	2	2	3	3	2	2	41	1	0	3	3	3	3	3	0	0	0	0	0	1	1	0	0	0	17	0	3	3	0
3	GAUR HOSPITAL	3	45	4	2	1	2	1	36	1	3	3	3	3	3	3	3	2	2	1	1	0	3	2	2	2	36	0	0	3	2	2	1	1	1	1	2	0	1	2	2	0	0	0	18	0	3	3	0
4	GAUR HOSPITAL	4	45	4	2	1	2	1	84	2	3	3	2	2	2	3	3	3	2	1	2	1	2	2	2	2	35	0	0	2	2	2	1	1	1	1	2	0	2	2	1	0	0	0	17	0	3	3	0
5	GAUR HOSPITAL	5	35	4	2	1	2	1	13	1	3	3	2	2	2	2	3	3	3	0	2	2	2	2	2	2	35	0	0	2	2	2	2	2	0	0	0	0	2	2	2	0	0	0	16	0	3	3	0
6	GAUR HOSPITAL	6	50	4	2	2	2	2	7	2	2	2	2	1	3	3	3	3	3	3	3	0	3	3	3	3	40	1	0	2	2	2	2	2	1	1	1	0	0	2	2	0	0	0	17	0	3	3	0
7	GAUR HOSPITAL	7	25	2	1	1	2	2	72	2	3	3	3	0	0	3	3	3	3	0	2	2	3	3	2	2	35	0	0	3	3	3	3	3	0	0	0	0	0	2	2	1	0	0	20	0	3	3	0
8	GAUR HOSPITAL	8	45	4	2	1	2	1	120	3	3	3	3	0	3	3	3	0	3	3	3	0	3	3	3	3	39	0	0	3	3	0	3	2	0	0	1	0	0	2	2	0	0	0	16	0	3	3	0
9	GAUR HOSPITAL	9	32	3	1	2	2	4	180	3	3	3	3	1	3	3	3	3	3	3	3	1	3	3	3	3	44	1	0	2	2	2	2	2	0	0	1	0	0	2	2	0	0	0	15	0	3	3	0
10	GAUR HOSPITAL	10	21	1	1	2	2	3	15	1	0	2	2	2	2	3	3	3	3	3	3	3	3	3	3	3	41	1	1	3	3	3	3	3	3	3	3	0	2	2	0	0	0	0	28	1	3	3	3
11	JALESHWOR HOSPITAL	11	36	4	2	1	2	1	72	2	0	2	2	2	2	3	3	3	3	3	3	3	3	3	3	3	41	1	1	3	3	3	3	3	3	3	3	0	2	2	0	0	0	0	28	1	3	3	3
12	JALESHWOR HOSPITAL	12	35	4	2	1	2	1	78	2	0	2	2	2	3	3	3	3	3	3	3	3	3	3	3	3	42	1	1	3	3	3	3	3	3	3	3	0	2	2	0	0	0	0	28	1	3	3	3
13	JALESHWOR HOSPITAL	13	36	4	2	1	2	1	72	2	0	2	2	2	2	3	3	3	3	3	3	3	3	3	3	3	41	1	1	3	3	3	3	3	3	3	3	0	2	2	0	0	0	0	28	1	3	3	3
14	JALESHWOR HOSPITAL	14	35	4	2	2	2	2	60	2	0	2	2	2	2	3	3	3	3	3	3	3	3	3	3	3	41	1	1	3	3	3	3	3	3	3	3	0	3	2	2	0	0	0	31	1	3	3	3
15	JALESHWOR HOSPITAL	15	35	4	2	2	2	3	24	1	0	2	2	2	2	3	3	3	3	3	3	3	3	3	3	3	41	1	1	3	3	3	3	3	3	3	3	0	3	2	2	0	0	0	31	1	3	3	3
16	JALESHWOR HOSPITAL	16	30	3	1	2	2	3	48	1	3	3	3	3	3	3	3	3	3	3	3	3	3	3	3	3	48	1	1	3	3	3	3	3	3	3	3	0	3	3	3	2	0	0	35	1	3	3	3
17	JALESHWOR HOSPITAL	17	31	3	1	2	2	2	36	1	3	3	3	3	0	3	3	3	2	3	3	3	3	2	2	1	40	1	1	2	2	3	0	3	0	0	3	0	3	3	3	3	0	0	25	1	3	3	3
18	JALESHWOR HOSPITAL	18	30	3	1	2	2	3	48	1	0	2	2	2	2	3	3	3	3	3	3	3	3	3	3	3	41	1	1	3	3	3	3	3	3	3	3	0	3	2	2	0	0	0	31	1	3	3	3
19	LAHAN HOSPITAL	19	24	1	1	2	1	3	300	3	3	3	3	3	3	3	3	3	3	3	0	0	3	2	2	1	38	0	0	2	2	2	1	3	3	3	2	0	2	2	2	0	0	0	24	0	3	3	0
20	LAHAN HOSPITAL	20	26	2	1	2	2	3	36	1	3	3	3	2	1	3	3	3	3	3	3	3	3	3	3	3	45	1	0	0	0	0	2	3	1	3	0	0	2	3	3	3	0	0	20	0	3	3	0
21	LAHAN HOSPITAL	21	35	2	2	2	1	1	24	1	3	1	3	2	3	3	3	3	3	0	0	3	2	2	2	2	35	0	0	0	0	0	2	2	0	0	0	0	2	2	2	2	0	0	12	0	3	3	0
22	LAHAN HOSPITAL	22	43	4	2	1	2	1	312	3	2	2	2	0	2	3	2	0	2	2	3	3	2	2	2	2	31	0	0	2	0	0	0	3	3	3	0	0	2	2	2	0	0	0	17	0	3	3	0
23	LAHAN HOSPITAL	23	35	4	2	2	2	4	60	2	3	3	2	2	2	3	3	2	3	3	2	1	2	2	2	2	37	0	1	2	2	3	2	2	2	2	2	0	2	3	1	1	0	0	24	0	3	3	0
24	KALAIYA HOSPITAL	24	35	4	2	1	2	2	84	2	3	3	3	3	3	3	3	3	3	0	3	0	3	3	2	2	40	1	1	3	3	3	3	3	0	0	1	0	3	2	2	2	0	0	25	1	3	3	0
25	KALAIYA HOSPITAL	25	35	4	2	1	2	1	84	2	3	3	3	3	2	3	3	3	3	3	3	3	3	3	3	3	47	1	0	3	3	3	3	3	3	3	3	0	3	3	3	3	0	0	36	1	3	3	0
26	KALAIYA HOSPITAL	26	45	4	2	1	2	1	180	3	3	3	3	1	3	3	3	3	3	3	3	0	3	3	2	2	41	1	0	3	3	3	3	3	0	0	3	0	0	0	0	0	0	0	18	0	3	3	0
27	KALAIYA HOSPITAL	27	35	4	2	1	2	1	40	1	3	3	3	0	2	2	2	2	2	2	0	2	3	2	2	2	32	0	0	2	2	2	2	3	3	3	1	0	2	2	2	1	0	0	25	1	3	3	0
28	KALAIAYA HOSPITAL	28	45	4	2	1	2	2	84	2	3	3	3	3	2	3	3	3	2	2	2	2	2	2	2	2	39	0	0	3	3	3	2	2	0	0	2	0	2	0	0	0	0	0	17	0	3	3	0
29	KALAIYA HOSPITAL	29	35	4	2	1	2	2	24	1	3	3	3	2	3	3	3	3	3	0	2	2	3	0	2	2	37	0	1	3	3	3	3	3	0	0	1	0	2	1	1	1	0	0	21	0	3	3	0
30	KALAIAYA HOSPITAL	30	40	4	2	1	2	2	144	3	3	3	3	1	1	3	3	3	3	0	2	3	3	3	2	2	38	0	0	3	3	3	3	3	0	0	1	0	2	3	3	2	0	0	26	1	3	3	0
31	KALAIAYA HOSPITAL	31	35	4	2	1	2	2	60	2	3	3	3	1	3	3	3	3	3	0	3	3	3	3	2	2	41	1	0	3	3	3	3	3	0	0	2	0	3	3	3	3	0	0	29	1	3	3	0
32	BHARADAHA HOSPITAL	32	50	4	2	2	2	3	120	3	3	3	3	2	1	2	2	2	3	3	2	0	3	2	2	3	36	0	1	2	2	2	2	2	2	2	2	0	3	3	3	2	0	0	27	1	2	2	0
33	BHARADAHA HOSPITAL	33	40	4	2	1	2	1	42	2	2	3	3	2	2	2	2	2	2	2	2	2	0	2	1	1	30	0	0	2	2	2	1	2	2	2	2	0	2	2	2	1	0	0	22	0	2	2	0
34	BHARADAHA HOSPITAL	34	26	2	1	2	2	5	15	1	3	3	3	0	2	3	3	3	3	2	2	0	3	3	2	3	38	0	0	3	2	2	1	0	2	2	2	0	1	1	2	1	0	0	19	0	2	2	0
35	BHARADAHA HOSPITAL	35	36	4	2	1	2	4	24	1	3	0	3	2	0	3	3	3	3	3	0	0	3	3	2	2	33	0	0	1	3	3	1	3	3	3	2	0	2	1	1	1	0	0	24	0	2	2	0
36	BHARADAHA HOSPITAL	36	29	2	1	2	2	5	42	1	2	2	2	3	2	3	3	3	3	0	3	0	3	3	2	3	37	0	0	3	3	3	0	3	3	3	0	0	1	1	1	1	0	0	22	0	2	2	0
37	BHARADAHA HOSPITAL	37	30	3	1	2	2	1	108	3	3	3	3	0	0	3	3	3	3	3	0	3	3	3	3	3	39	0	0	3	3	3	0	3	2	2	3	0	2	2	2	0	0	0	25	1	2	2	0
38	CHANDRAPUR HOSPITAL	38	32	3	1	1	2	3	84	2	3	3	3	3	1	3	3	3	0	3	3	3	3	3	2	2	41	1	0	2	3	2	2	3	2	2	2	0	2	3	2	0	0	0	25	1	1	3	0
39	CHANDRAPUR HOSPITAL	39	35	4	1	1	2	2	84	2	3	3	3	3	2	3	3	2	2	3	3	3	3	3	2	2	43	1	0	2	3	2	2	3	2	2	2	0	2	3	2	1	0	0	26	1	1	3	0
40	CHANDRAPUR HOSPITAL	40	50	4	2	1	2	2	96	2	3	3	3	2	2	2	2	2	2	3	2	2	3	2	2	2	37	0	0	2	2	2	2	3	0	0	1	0	2	2	2	0	0	0	18	0	1	3	0
41	BARDIBASH HOSPITAL	41	34	3	1	1	2	3	84	2	3	2	3	3	3	3	3	3	3	3	3	2	3	3	3	3	46	1	1	3	3	3	1	2	3	3	3	0	1	1	1	1	0	0	25	1	1	2	0
42	BARDIBASH HOSPITAL	42	38	4	2	1	2	3	168	3	3	3	3	3	0	2	3	3	3	3	2	2	2	2	2	2	38	0	0	3	3	3	3	3	3	3	3	0	1	2	2	2	0	0	31	1	1	2	0
43	BARDIBASH HOSPITAL	43	32	3	1	1	2	2	36	1	3	2	3	3	3	3	3	3	3	3	3	2	2	2	2	2	42	1	1	3	3	3	1	2	3	3	3	0	1	1	1	1	0	0	25	1	1	2	0
44	SIRAHA HOSPITAL	44	45	4	2	2	2	1	180	3	2	2	3	3	2	3	3	3	2	2	3	0	2	2	2	2	36	0	1	3	2	2	2	1	0	0	2	0	2	2	2	2	0	0	20	0	2	3	0
45	SIRAHA HOSPITAL	45	45	4	2	1	2	1	300	3	3	3	3	0	0	3	2	3	3	2	0	0	2	0	0	0	24	0	1	3	3	3	3	0	1	0	3	0	3	3	3	3	0	0	28	1	2	3	0
46	SIRAHA HOSPITAL	46	40	4	2	2	2	3	300	3	3	3	3	3	2	3	3	3	2	2	3	2	2	2	2	2	40	1	0	3	2	2	2	1	0	0	2	0	2	2	2	2	0	0	20	0	2	3	0
47	SIRAHA HOSPITAL	47	35	4	2	1	2	2	120	3	3	3	3	3	2	3	3	3	2	2	3	0	2	2	2	2	38	0	0	3	2	2	2	1	0	0	2	0	2	2	2	2	0	0	20	0	2	3	0
48	SIRAHA HOSPITAL	48	28	2	1	2	2	2	13	1	3	3	3	3	2	3	3	3	2	2	2	2	3	2	2	2	40	1	1	3	2	2	2	1	0	0	2	0	2	2	2	2	0	0	20	0	2	3	0
49	SARALAHI HOSPITAL	49	42	4	2	1	2	4	16	1	3	3	3	3	3	3	3	3	3	3	3	3	3	3	3	3	48	1	0	3	3	3	3	3	3	3	3	0	3	3	3	3	0	0	36	1	3	3	0
50	SARALAHI HOSPITAL	50	35	4	2	1	2	3	144	3	3	3	3	3	0	3	3	3	3	0	3	3	3	3	2	0	38	0	0	3	3	3	3	3	3	1	0	0	3	3	3	3	0	0	31	1	3	3	0
51	SARLAHI HOSPITAL	51	35	4	2	1	2	3	12	1	3	3	3	3	3	3	3	3	3	3	3	3	3	3	3	3	48	1	0	3	3	3	3	3	3	3	3	0	3	3	3	3	3	0	39	1	3	3	0
52	SARALAHI HOSPITAL	52	40	4	2	1	2	1	144	3	0	0	3	3	3	3	3	3	3	3	3	0	3	3	3	3	39	0	0	3	3	3	3	3	3	3	0	0	3	3	3	3	0	0	33	1	3	3	0
53	SARLAHI HOSPITAL	53	35	4	2	1	2	1	8	1	3	3	3	3	0	3	3	3	3	0	3	3	3	3	1	3	40	1	0	3	3	3	3	3	3	2	0	0	3	3	3	3	0	0	32	1	3	3	0
54	SARALAHI HOSPITAL	54	40	4	2	1	2	4	84	2	3	3	3	2	2	2	3	3	2	2	2	2	3	3	3	3	41	1	1	3	2	2	2	3	3	3	2	0	2	2	2	0	0	0	26	1	2	2	0
55	POKHARIYA HOSPITAL	55	29	2	1	1	2	3	60	2	3	3	3	3	2	3	2	2	2	3	3	3	2	2	2	2	40	1	1	3	3	2	1	3	3	3	3	0	1	1	1	1	0	0	25	1	3	3	0
56	POKHARIYA HOSPITAL	56	55	4	2	2	2	1	144	3	2	2	2	1	1	2	2	2	2	3	1	1	3	2	2	1	29	0	1	3	3	2	1	3	3	3	3	0	1	1	1	1	0	0	25	1	3	3	0
57	POKHARIYA HOSPITAL	57	50	4	2	2	2	2	60	2	2	2	2	1	1	2	2	2	2	3	1	1	3	2	2	1	29	0	1	3	3	2	1	3	3	3	3	0	1	1	1	1	0	0	25	1	3	3	0
58	POKHARIYA HOSPITAL	58	35	4	2	1	2	1	48	1	3	3	2	2	2	2	2	1	2	1	0	2	2	2	1	1	28	0	0	2	2	2	1	3	3	3	1	0	1	2	1	1	0	0	22	0	1	2	0
59	POKHARIYA HOSPITAL	59	35	4	2	1	2	3	72	2	3	3	3	2	2	2	2	2	3	2	3	0	2	2	2	2	35	0	1	2	2	2	1	1	0	0	2	0	2	1	2	0	0	0	15	0	3	2	0
60	POKHARIYA HOSPITAL	60	30	3	1	1	2	3	66	2	3	3	3	3	0	3	3	3	3	3	2	2	3	3	3	2	42	1	1	3	3	3	1	3	0	0	3	0	2	2	2	1	0	0	23	0	2	2	0
[truncated: 11 more columns]
